# Supplementary material for: Cooperative Cu/azodiformate system-catalyzed allylic C–H amination of unactivated internal alkenes directed by aminoquinoline
Source: Nat Commun. 2024 Feb 19;15:1483. doi: 10.1038/s41467-024-45875-y (PMC10876528; doi:10.1038/s41467-024-45875-y)
Supplement: Supplementary file 3 — Source Data [file 41467_2024_45875_MOESM3_ESM.xlsx]

## Sheet: Sheet1
1a
Zero-point correction= 0.280354 (Hartree/Particle)
Thermal correction to Energy= 0.303834
Thermal correction to Enthalpy= 0.304984
Thermal correction to Gibbs Free Energy= 0.218636
Sum of electronic and zero-point Energies= -765.166068
Sum of electronic and thermal Energies= -765.142588
Sum of electronic and thermal Enthalpies= -765.141438
Sum of electronic and thermal Free Energies= -765.227785
SCF Done: E(UM06) = -765.631729622
C	1.32917	2.02205	0.34258
C	1.04305	0.77741	-0.1801
C	2.02393	-0.26221	-0.10723
C	3.27821	0.00376	0.50348
C	3.54218	1.28834	1.03058
C	2.58125	2.26278	0.94475
H	0.58025	2.80265	0.2811
C	4.20629	-1.05998	0.54688
H	4.50609	1.48305	1.49668
H	2.77785	3.2533	1.34804
C	3.87375	-2.278	0.0133
C	2.59893	-2.43305	-0.5697
H	5.17885	-0.89291	1.00765
H	4.56694	-3.11409	0.03223
H	2.31475	-3.39456	-0.99971
N	1.70449	-1.4725	-0.63234
N	-0.15354	0.41927	-0.79531
H	-0.15157	-0.54791	-1.11012
C	-1.27015	1.193	-0.99861
O	-1.3593	2.36198	-0.67451
C	-2.4147	0.43411	-1.65281
H	-2.0394	-0.08938	-2.54515
H	-3.14236	1.18407	-1.97832
C	-3.04803	-0.53556	-0.7006
H	-2.43468	-1.38002	-0.37288
C	-4.28529	-0.41705	-0.22317
H	-4.89093	0.43691	-0.54279
C	-4.92354	-1.35049	0.75291
H	-5.80861	-1.81571	0.29305
H	-4.22963	-2.17026	0.9849
C	-5.34401	-0.6356	2.03277
H	-6.04473	0.17954	1.81517
H	-5.83505	-1.31935	2.73315
H	-4.47629	-0.19546	2.53633
2a
Zero-point correction=0.170755 (Hartree/Particle)
Thermal correction to Energy=0.189343
Thermal correction to Enthalpy= 0.190494
Thermal correction to Gibbs Free Energy=0.114660
Sum of electronic and zero-point Energies= -644.489550
Sum of electronic and thermal Energies=-644.470961
Sum of electronic and thermal Enthalpies=-644.469811
Sum of electronic and thermal Free Energies=-644.545644
SCF Done: E(UM06) = -644.833042454
N	-0.25373	-0.33128	0.45953
N	0.25372	0.33135	-0.45949
C	1.56476	0.8262	-0.11415
O	1.76407	1.99583	0.06471
O	2.44875	-0.15672	-0.12362
C	3.81552	0.24593	0.1108
C	4.66792	-0.98632	-0.01209
H	4.58003	-1.42266	-1.0116
H	5.71817	-0.73455	0.16327
H	4.36708	-1.74177	0.71991
C	-1.56475	-0.82617	0.11418
O	-1.76402	-1.99581	-0.06467
O	-2.44876	0.15672	0.12361
C	-3.81552	-0.24596	-0.11082
C	-4.66795	0.98626	0.01203
H	-4.36712	1.74171	-0.71998
H	-5.71819	0.73447	-0.16334
H	-4.58009	1.42263	1.01153
H	-4.07911	-1.01883	0.62083
H	-3.87442	-0.70176	-1.10602
H	4.07912	1.0188	-0.62084
H	3.87445	0.70171	1.106
Cu+
Zero-point correction= 0.000000 (Hartree/Particle)
Thermal correction to Energy= 0.001725
Thermal correction to Enthalpy= 0.002875
Thermal correction to Gibbs Free Energy= -0.019878
Sum of electronic and zero-point Energies= -195.861088
Sum of electronic and thermal Energies= -195.859363
Sum of electronic and thermal Enthalpies= -195.858213
Sum of electronic and thermal Free Energies= -195.880966
SCF Done: E(UM06) = -197.226206499
Cl-
Zero-point correction= 0.000000 (Hartree/Particle)
Thermal correction to Energy= 0.001725
Thermal correction to Enthalpy= 0.002875
Thermal correction to Gibbs Free Energy= -0.018865
Sum of electronic and zero-point Energies= -460.218296
Sum of electronic and thermal Energies= -460.216571
Sum of electronic and thermal Enthalpies= -460.215421
Sum of electronic and thermal Free Energies= -460.237161
SCF Done: E(UM06) = -460.359846129
CuCl
Zero-point correction= 0.000912 (Hartree/Particle)
Thermal correction to Energy= 0.004257
Thermal correction to Enthalpy= 0.005407
Thermal correction to Gibbs Free Energy= -0.028379
Sum of electronic and zero-point Energies= -656.376392
Sum of electronic and thermal Energies= -656.373047
Sum of electronic and thermal Enthalpies= -656.371897
Sum of electronic and thermal Free Energies= -656.405683
SCF Done: E(UM06) = -657.644649670
Cu	0	0	0.7724
Cl	0	0	-1.31763
A
Zero-point correction= 0.454705 (Hartree/Particle)
Thermal correction to Energy= 0.500322
Thermal correction to Enthalpy= 0.501472
Thermal correction to Gibbs Free Energy= 0.363132
Sum of electronic and zero-point Energies= -1605.669198
Sum of electronic and thermal Energies= -1605.623581
Sum of electronic and thermal Enthalpies= -1605.622431
Sum of electronic and thermal Free Energies= -1605.760770
SCF Done: E(UM06) = -1607.74426309
C	-4.21147	0.85574	-0.67782
C	-2.99077	0.47912	-0.16964
C	-2.60183	-0.88678	-0.19064
C	-3.5243	-1.84416	-0.69964
C	-4.76915	-1.41905	-1.21887
C	-5.10204	-0.08983	-1.22158
H	-4.4867	1.90657	-0.6336
C	-3.16442	-3.20688	-0.65602
H	-5.45535	-2.16929	-1.60575
H	-6.05859	0.23866	-1.61701
C	-1.94876	-3.57659	-0.13867
C	-1.07507	-2.57296	0.29955
H	-3.86463	-3.95029	-1.03242
H	-1.6453	-4.61634	-0.07569
H	-0.08718	-2.82968	0.67614
N	-1.37169	-1.27777	0.27449
N	-2.12918	1.4382	0.41863
H	-1.53393	2.01448	-0.17796
C	-2.06126	1.56073	1.78879
O	-2.75099	0.92693	2.55686
C	-0.89586	2.4203	2.25408
H	-1.19225	2.91622	3.18529
H	-0.60949	3.17669	1.51377
C	0.24448	1.48272	2.52456
H	0.09385	0.76122	3.33655
C	1.46132	1.5447	1.91343
H	1.6117	2.33342	1.16968
C	2.67881	0.80983	2.37422
H	2.38985	-0.08427	2.94176
H	3.26028	0.46655	1.50954
C	3.53977	1.7369	3.23339
H	2.99739	2.05793	4.12919
H	4.45231	1.22622	3.55366
H	3.8361	2.6348	2.67948
Cu	0.08549	0.01668	0.81606
N	2.03893	-0.37152	-1.26646
N	1.1387	0.45945	-0.8826
C	0.85996	1.62573	-1.61623
O	0.04293	2.43072	-1.20409
O	1.56234	1.715	-2.72122
C	1.35324	2.9036	-3.53144
C	2.18899	4.04755	-3.02089
H	3.24679	3.77036	-2.98248
H	2.0873	4.90642	-3.69135
H	1.86302	4.35985	-2.02386
C	2.31341	-1.43247	-0.41141
O	1.75413	-1.60407	0.67143
O	3.24552	-2.20065	-0.91973
C	3.65327	-3.34285	-0.12693
C	4.75822	-4.03068	-0.87725
H	5.61105	-3.36044	-1.01793
H	5.098	-4.90535	-0.3153
H	4.41485	-4.36544	-1.86032
H	2.77741	-3.98701	0.01887
H	3.9696	-2.98021	0.85823
H	1.65233	2.58622	-4.53308
H	0.28447	3.13919	-3.53149
TS-1
Zero-point correction= 0.447891 (Hartree/Particle)
Thermal correction to Energy= 0.493115
Thermal correction to Enthalpy= 0.494265
Thermal correction to Gibbs Free Energy= 0.357237
Sum of electronic and zero-point Energies= -1605.641427
Sum of electronic and thermal Energies= -1605.596203
Sum of electronic and thermal Enthalpies= -1605.595053
Sum of electronic and thermal Free Energies= -1605.732081
SCF Done: E(UM06) = -1607.71345308
C	-3.69617	-0.12838	0.1423
C	-2.35794	-0.4934	0.28778
C	-1.87909	-1.6983	-0.31972
C	-2.75217	-2.47158	-1.12103
C	-4.10067	-2.05583	-1.26466
C	-4.55639	-0.91635	-0.63363
H	-4.04233	0.78766	0.60894
C	-2.23836	-3.64704	-1.70351
H	-4.77356	-2.66111	-1.86857
H	-5.59166	-0.61018	-0.7518
C	-0.92629	-4.0007	-1.4798
C	-0.1386	-3.18683	-0.65486
H	-2.88649	-4.26405	-2.32281
H	-0.49923	-4.89814	-1.91541
H	0.90243	-3.43784	-0.45648
N	-0.60013	-2.08869	-0.06713
N	-1.39846	0.24813	0.93628
H	-0.59264	0.67156	0.23303
C	-1.6639	1.03702	2.08567
O	-2.75936	1.17967	2.56214
C	-0.36292	1.50001	2.70718
H	-0.60796	2.0471	3.62357
H	0.14557	2.18921	2.02009
C	0.51118	0.31093	3.01116
H	0.11651	-0.41231	3.73185
C	1.79043	0.15374	2.56346
H	2.21659	0.9445	1.93582
C	2.74079	-0.90016	3.04632
H	2.18479	-1.69693	3.56079
H	3.246	-1.35716	2.18364
C	3.78547	-0.29462	3.98329
H	3.31107	0.14193	4.86861
H	4.49426	-1.05718	4.31807
H	4.35515	0.49572	3.48189
Cu	0.56734	-0.8978	1.11318
N	1.22444	1.12478	-1.55958
N	0.24434	1.37867	-0.74195
C	-0.4656	2.5819	-0.94396
O	-1.40711	2.84266	-0.21611
O	-0.01435	3.31931	-1.93707
C	-0.69916	4.57463	-2.16568
C	-0.19807	5.63936	-1.22457
H	0.88716	5.75293	-1.30879
H	-0.66106	6.6002	-1.46998
H	-0.45436	5.39673	-0.18873
C	2.02266	0.03646	-1.32227
O	2.04736	-0.71151	-0.32937
O	2.85914	-0.12259	-2.3313
C	3.81119	-1.19888	-2.23943
C	4.65246	-1.15399	-3.48494
H	5.179	-0.1985	-3.56341
H	5.39601	-1.95598	-3.46295
H	4.03444	-1.28028	-4.37867
H	3.26187	-2.1445	-2.13952
H	4.40524	-1.06394	-1.32715
H	-0.47289	4.80815	-3.20909
H	-1.77633	4.40998	-2.05937
B
Zero-point correction= 0.453367 (Hartree/Particle)
Thermal correction to Energy= 0.499127
Thermal correction to Enthalpy= 0.500277
Thermal correction to Gibbs Free Energy= 0.362885
Sum of electronic and zero-point Energies= -1605.673944
Sum of electronic and thermal Energies= -1605.628183
Sum of electronic and thermal Enthalpies= -1605.627033
Sum of electronic and thermal Free Energies= -1605.764425
SCF Done: E(UM06) = -1607.74137225
C	-3.31116	-0.41366	1.4484
C	-2.04079	-0.64859	0.86347
C	-1.977	-1.47224	-0.33639
C	-3.16622	-1.9033	-0.96015
C	-4.41613	-1.56691	-0.37303
C	-4.46991	-0.85197	0.81318
H	-3.3581	0.16961	2.36275
C	-3.04791	-2.6778	-2.13015
H	-5.33049	-1.90368	-0.85735
H	-5.43467	-0.62164	1.25639
C	-1.7969	-2.99095	-2.61611
C	-0.67125	-2.53538	-1.91896
H	-3.94739	-3.02195	-2.63674
H	-1.67147	-3.58529	-3.5155
H	0.33458	-2.76248	-2.26945
N	-0.75585	-1.8148	-0.80431
N	-0.86917	-0.17012	1.27865
H	-0.14586	0.46383	-1.84702
C	-0.64505	0.55064	2.45613
O	-1.47682	1.1857	3.0683
C	0.8273	0.51069	2.83682
H	0.89858	0.6738	3.91832
H	1.30566	1.37665	2.35195
C	1.52035	-0.75717	2.42292
H	1.17298	-1.68431	2.88883
C	2.61145	-0.81241	1.61095
H	3.02748	0.1393	1.25569
C	3.43236	-2.03727	1.34315
H	2.88457	-2.9292	1.67783
H	3.58297	-2.14591	0.2585
C	4.78831	-1.95144	2.04004
H	4.66708	-1.87877	3.12612
H	5.39674	-2.83428	1.82399
H	5.3499	-1.0691	1.70932
Cu	0.80365	-0.97608	0.32966
N	1.08797	1.95176	-1.20923
N	-0.08154	1.41438	-1.47164
C	-1.32016	2.01456	-1.17225
O	-2.33865	1.41083	-1.42511
O	-1.17446	3.19336	-0.62068
C	-2.40321	3.88642	-0.27242
C	-2.96206	3.36708	1.02563
H	-2.22586	3.43215	1.83252
H	-3.83805	3.95731	1.31241
H	-3.27548	2.32214	0.92256
C	2.09929	1.01521	-1.35969
O	1.92445	-0.21218	-1.37398
O	3.27046	1.60014	-1.44072
C	4.42709	0.74293	-1.59203
C	5.62695	1.63746	-1.72513
H	5.74713	2.26782	-0.83926
H	6.52994	1.03154	-1.84265
H	5.53301	2.28655	-2.60032
H	4.27104	0.10704	-2.47115
H	4.48538	0.08577	-0.71314
H	-2.09862	4.93324	-0.20613
H	-3.10866	3.76908	-1.1015
2a+HCl
Zero-point correction= 0.180085 (Hartree/Particle)
Thermal correction to Energy= 0.202152
Thermal correction to Enthalpy= 0.203302
Thermal correction to Gibbs Free Energy= 0.118463
Sum of electronic and zero-point Energies= -1105.256653
Sum of electronic and thermal Energies= -1105.234586
Sum of electronic and thermal Enthalpies= -1105.233436
Sum of electronic and thermal Free Energies= -1105.318275
SCF Done: E(UM06) = -1105.63929477
Cl	1.83502	2.19374	-0.96402
H	0.86235	1.53426	-0.39514
N	-0.49779	0.14214	0.17594
N	-0.19349	-1.05953	0.20872
C	1.14886	-1.28904	-0.29459
O	1.32269	-1.93546	-1.28859
O	2.04141	-0.74847	0.50891
C	3.42106	-0.89497	0.08878
C	4.26748	-0.18877	1.1092
H	4.13347	-0.62724	2.10282
H	5.3239	-0.26942	0.83616
H	4.00279	0.87216	1.15636
C	-1.83726	0.40018	0.67073
O	-2.00624	1.10658	1.62446
O	-2.74128	-0.17232	-0.098
C	-4.11613	0.08975	0.26936
C	-4.98402	-0.55929	-0.77172
H	-4.80341	-1.63751	-0.81225
H	-6.03896	-0.39472	-0.53308
H	-4.78516	-0.13932	-1.76219
H	-4.25591	1.17564	0.32406
H	-4.28371	-0.31645	1.27348
H	3.64204	-1.96583	0.01096
H	3.51357	-0.45325	-0.91025
C
Zero-point correction= 0.269114 (Hartree/Particle)
Thermal correction to Energy= 0.293807
Thermal correction to Enthalpy= 0.294957
Thermal correction to Gibbs Free Energy= 0.209159
Sum of electronic and zero-point Energies= -960.789522
Sum of electronic and thermal Energies= -960.764829
Sum of electronic and thermal Enthalpies= -960.763679
Sum of electronic and thermal Free Energies= -960.849476
SCF Done: E(UM06) = -962.462154496
C	-2.40545	1.9985	0.13262
C	-1.41271	1.02701	0.07117
C	-1.82253	-0.35494	0.01321
C	-3.20263	-0.69619	0.0344
C	-4.17339	0.32839	0.10632
C	-3.76519	1.64089	0.14943
H	-2.095	3.03831	0.16262
C	-3.5354	-2.06639	-0.02047
H	-5.2274	0.05883	0.12484
H	-4.51039	2.43231	0.20081
C	-2.54859	-3.01813	-0.09863
C	-1.20945	-2.59636	-0.12559
H	-4.5865	-2.35184	-0.00134
H	-2.78134	-4.07784	-0.14314
H	-0.40319	-3.32467	-0.1957
N	-0.85364	-1.32405	-0.07189
N	-0.06114	1.21261	0.04736
C	0.60879	2.38283	-0.06964
O	0.17127	3.52569	-0.08478
C	2.11705	2.10295	-0.27739
H	2.68481	2.93936	0.14811
H	2.29692	2.11634	-1.3624
C	2.58961	0.79872	0.3055
H	2.65121	0.7704	1.40021
C	3.08556	-0.29321	-0.37028
H	3.17275	-0.22457	-1.46078
C	3.84782	-1.40656	0.294
H	3.56778	-1.45612	1.35618
H	3.56791	-2.37289	-0.14649
C	5.35428	-1.20194	0.16169
H	5.66019	-0.26273	0.63743
H	5.91338	-2.01966	0.62887
H	5.65333	-1.15071	-0.89223
Cu	0.97594	-0.46253	-0.04983
D
Zero-point correction= 0.443229 (Hartree/Particle)
Thermal correction to Energy= 0.487488
Thermal correction to Enthalpy= 0.488638
Thermal correction to Gibbs Free Energy= 0.355392
Sum of electronic and zero-point Energies= -1605.282526
Sum of electronic and thermal Energies= -1605.238266
Sum of electronic and thermal Enthalpies= -1605.237116
Sum of electronic and thermal Free Energies= -1605.370363
SCF Done: E(UM06) = -1607.30850604
C	4.75823	-0.43526	-0.17539
C	3.38114	-0.25979	-0.15107
C	2.56889	-1.43289	-0.12502
C	3.1375	-2.73152	-0.10769
C	4.54361	-2.86293	-0.13629
C	5.31743	-1.7289	-0.1704
H	5.39541	0.44002	-0.18273
C	2.24335	-3.82318	-0.05968
H	4.98728	-3.85633	-0.12947
H	6.40142	-1.81883	-0.18997
C	0.88713	-3.60978	-0.02361
C	0.40126	-2.28961	-0.04534
H	2.6496	-4.83375	-0.04629
H	0.18235	-4.43425	0.02159
H	-0.67101	-2.08532	-0.00869
N	1.21893	-1.25556	-0.10598
N	2.67492	0.93602	-0.14228
C	3.2763	2.15663	-0.01546
O	4.47285	2.3788	0.09146
C	2.25635	3.28709	0.02308
H	2.77203	4.20417	-0.28569
H	1.93695	3.42859	1.06624
C	1.07304	3.02866	-0.85027
H	1.28157	2.89052	-1.91667
C	-0.22287	3.11948	-0.46763
H	-0.43289	3.2942	0.59453
C	-1.38551	3.12034	-1.41541
H	-1.20726	3.90565	-2.16489
H	-1.41508	2.16954	-1.96724
C	-2.72579	3.34258	-0.73372
H	-2.74459	4.29473	-0.18908
H	-3.53715	3.35935	-1.46765
H	-2.94908	2.53848	-0.02276
Cu	0.75644	0.74074	-0.15663
N	-1.97026	0.14328	-0.93803
N	-1.14796	0.41614	0.04998
C	-1.50582	0.51371	1.3844
O	-0.64803	0.64631	2.24283
O	-2.82495	0.53492	1.59926
C	-3.24118	0.38585	2.96677
C	-3.20839	-1.07028	3.36161
H	-2.18062	-1.44804	3.33941
H	-3.59932	-1.2003	4.3762
H	-3.8077	-1.6682	2.66797
C	-3.00471	-0.75346	-0.70273
O	-2.91639	-1.77953	-0.04988
O	-4.08104	-0.39013	-1.40896
C	-5.17591	-1.31516	-1.39663
C	-4.96107	-2.42622	-2.3958
H	-4.09507	-3.03151	-2.11166
H	-5.83903	-3.07996	-2.43346
H	-4.79257	-2.01756	-3.39747
H	-6.05105	-0.70822	-1.6487
H	-5.30025	-1.71158	-0.38243
H	-2.59242	0.99691	3.60357
H	-4.25509	0.79591	2.99173
TS-2
Zero-point correction= 0.438063 (Hartree/Particle)
Thermal correction to Energy= 0.481403
Thermal correction to Enthalpy= 0.482553
Thermal correction to Gibbs Free Energy= 0.353643
Sum of electronic and zero-point Energies= -1605.272267
Sum of electronic and thermal Energies= -1605.228927
Sum of electronic and thermal Enthalpies= -1605.227777
Sum of electronic and thermal Free Energies= -1605.356686
SCF Done: E(UM06) = -1607.28756495
C	-4.67432	-0.40361	-0.09677
C	-3.31931	-0.11583	-0.19893
C	-2.92474	1.26456	-0.14128
C	-3.89325	2.29123	0.01969
C	-5.26067	1.94945	0.11777
C	-5.62272	0.62649	0.05775
H	-4.98628	-1.44073	-0.13092
C	-3.4198	3.62076	0.07541
H	-6.00039	2.73817	0.24105
H	-6.67287	0.35193	0.1346
C	-2.07534	3.88361	-0.01868
C	-1.19014	2.80047	-0.17629
H	-4.14046	4.42868	0.19711
H	-1.69054	4.89842	0.0255
H	-0.11325	2.95967	-0.2484
N	-1.59964	1.55157	-0.24212
N	-2.28742	-1.02495	-0.36499
C	-2.46094	-2.37283	-0.46073
O	-3.49712	-3.01215	-0.34419
C	-1.12874	-3.07536	-0.73714
H	-1.34329	-3.98116	-1.31953
H	-0.69308	-3.40987	0.21693
C	-0.16088	-2.19684	-1.46825
H	-0.53844	-1.74217	-2.3909
C	1.2104	-2.2479	-1.31188
H	1.60824	-2.80229	-0.4546
C	2.1523	-1.58739	-2.1705
H	1.73141	-1.31811	-3.14846
H	2.22705	-0.44157	-1.67968
C	3.56263	-2.12681	-2.21705
H	3.59404	-3.07729	-2.76408
H	4.23735	-1.41766	-2.70115
H	3.94244	-2.29532	-1.20303
Cu	-0.49144	-0.33957	-0.34049
N	2.10099	0.64117	-0.79573
N	1.30961	0.23332	0.16713
C	1.92373	-0.61514	1.14182
O	3.08177	-0.96286	1.16261
O	0.98497	-0.9982	2.00544
C	1.39809	-1.95713	2.9924
C	0.2032	-2.24571	3.85934
H	-0.62761	-2.63572	3.26205
H	0.45988	-2.98796	4.62126
H	-0.13886	-1.33667	4.3634
C	3.46929	0.94167	-0.55727
O	4.35457	0.67973	-1.33503
O	3.57669	1.72788	0.51904
C	4.9132	2.15533	0.8315
C	5.30173	3.36877	0.02345
H	4.58093	4.17959	0.17201
H	6.28958	3.72765	0.33139
H	5.34256	3.12213	-1.04139
H	5.59829	1.31799	0.65823
H	4.88387	2.37305	1.9035
H	1.76643	-2.8529	2.47314
H	2.24053	-1.54001	3.55704
E
Zero-point correction= 0.443716 (Hartree/Particle)
Thermal correction to Energy= 0.487618
Thermal correction to Enthalpy= 0.488768
Thermal correction to Gibbs Free Energy= 0.359635
Sum of electronic and zero-point Energies= -1605.318273
Sum of electronic and thermal Energies= -1605.274371
Sum of electronic and thermal Enthalpies= -1605.273221
Sum of electronic and thermal Free Energies= -1605.402354
SCF Done: E(UM06) = -1607.34380620
C	-3.7419	0.95907	1.5119
C	-2.57878	0.61482	0.83845
C	-2.70647	-0.10192	-0.39237
C	-3.97741	-0.46078	-0.90862
C	-5.13718	-0.09778	-0.18683
C	-5.00126	0.59822	0.99006
H	-3.6634	1.52084	2.43541
C	-3.99223	-1.16905	-2.1308
H	-6.11605	-0.37244	-0.57464
H	-5.8898	0.88558	1.54836
C	-2.81515	-1.47517	-2.77103
C	-1.60039	-1.06897	-2.18648
H	-4.95085	-1.46405	-2.55585
H	-2.80784	-2.01609	-3.7128
H	-0.63763	-1.2803	-2.65263
N	-1.55672	-0.4141	-1.04646
N	-1.27409	0.88433	1.21935
C	-0.92057	1.74733	2.2174
O	-1.66701	2.37851	2.95014
C	0.59429	1.85813	2.28712
H	0.89606	2.08031	3.32055
H	0.91389	2.71773	1.67696
C	1.26032	0.60509	1.79777
H	0.91392	-0.31253	2.2927
C	2.65206	0.60349	1.47225
H	3.09419	1.52993	1.0926
C	3.41846	-0.50905	1.56294
H	2.95808	-1.4185	1.95934
H	3.36543	-1.11853	-1.09642
C	4.85628	-0.59372	1.20837
H	5.4805	-0.70915	2.10487
H	5.04377	-1.48672	0.59642
H	5.19152	0.29117	0.65784
Cu	0.10401	0.19404	0.10021
N	2.37618	-1.26623	-0.9161
N	1.53329	-0.20281	-1.14634
C	2.26539	0.88928	-1.52214
O	3.4597	0.90925	-1.77949
O	1.46881	1.98102	-1.55699
C	2.12146	3.20532	-1.90288
C	1.06643	4.27867	-1.94331
H	0.5668	4.37345	-0.97329
H	1.51595	5.2443	-2.19512
H	0.30528	4.04525	-2.69453
C	1.95615	-2.45099	-0.39757
O	2.6956	-3.3705	-0.10965
O	0.61778	-2.43348	-0.22211
C	0.03311	-3.543	0.46739
C	-0.11072	-3.20425	1.9304
H	-0.70023	-2.28573	2.0534
H	-0.61524	-4.01045	2.47279
H	0.87727	-3.05747	2.38465
H	0.65467	-4.43028	0.30893
H	-0.94168	-3.69234	-0.01045
H	2.9001	3.41971	-1.15701
H	2.62809	3.08413	-2.8683
TS-3
Zero-point correction= 0.442307 (Hartree/Particle)
Thermal correction to Energy= 0.486179
Thermal correction to Enthalpy= 0.487329
Thermal correction to Gibbs Free Energy= 0.355840
Sum of electronic and zero-point Energies= -1605.308076
Sum of electronic and thermal Energies= -1605.264204
Sum of electronic and thermal Enthalpies= -1605.263054
Sum of electronic and thermal Free Energies= -1605.394543
SCF Done: E(UM06) = -1607.32753942
C	-4.47661	0.62241	0.00938
C	-3.10226	0.42425	-0.09439
C	-2.66581	-0.86616	-0.56317
C	-3.60482	-1.88172	-0.89854
C	-4.98697	-1.6259	-0.7718
C	-5.39189	-0.39226	-0.32582
H	-4.83074	1.58617	0.35238
C	-3.09266	-3.11816	-1.34849
H	-5.70089	-2.40615	-1.02844
H	-6.4542	-0.17886	-0.22369
C	-1.73818	-3.31618	-1.45359
C	-0.88297	-2.25704	-1.10274
H	-3.79483	-3.90913	-1.60977
H	-1.32497	-4.25984	-1.79797
H	0.20159	-2.36733	-1.17055
N	-1.32764	-1.09225	-0.67873
N	-2.10193	1.33743	0.20689
C	-2.37108	2.61743	0.59284
O	-3.46673	3.14561	0.73482
C	-1.11116	3.46093	0.81928
H	-1.33525	4.12993	1.66174
H	-0.9813	4.10396	-0.06234
C	0.13197	2.69472	1.08845
H	0.11795	2.01454	1.94584
C	1.3448	2.94416	0.48637
H	1.39655	3.63275	-0.35855
C	2.43685	2.10812	0.74787
H	2.4006	1.52006	1.6652
H	2.90614	-1.35894	-0.01928
C	3.77059	2.29953	0.12324
H	4.35737	3.02775	0.70003
H	4.34452	1.36532	0.1066
H	3.67479	2.68352	-0.89987
Cu	-0.32466	0.62011	-0.03382
N	2.17709	-0.82002	0.4312
N	1.66044	0.31088	-0.18968
C	2.09869	0.481	-1.4927
O	1.65748	1.33533	-2.23286
O	3.11446	-0.34781	-1.83647
C	3.65455	-0.13767	-3.14914
C	4.72925	-1.16917	-3.36467
H	4.31807	-2.18178	-3.29811
H	5.17647	-1.04709	-4.35592
H	5.52317	-1.07095	-2.61693
C	1.65343	-1.19101	1.63039
O	0.78301	-0.58502	2.22718
O	2.24255	-2.32633	2.04742
C	1.79941	-2.81972	3.32143
C	2.50938	-2.11948	4.45389
H	2.24264	-1.05839	4.47393
H	2.22003	-2.56076	5.41339
H	3.59546	-2.21103	4.34786
H	2.03156	-3.88876	3.29591
H	0.7138	-2.69388	3.39309
H	2.84417	-0.21674	-3.88318
H	4.04328	0.88729	-3.20769
TS-3’
Zero-point correction= 0.441624 (Hartree/Particle)
Thermal correction to Energy= 0.485437
Thermal correction to Enthalpy= 0.486587
Thermal correction to Gibbs Free Energy= 0.356257
Sum of electronic and zero-point Energies= -1605.297313
Sum of electronic and thermal Energies= -1605.253500
Sum of electronic and thermal Enthalpies= -1605.252350
Sum of electronic and thermal Free Energies= -1605.382681
SCF Done: E(UM06) = -1607.32018344
C	-4.20109	-1.63762	-0.84984
C	-3.07271	-0.95478	-0.40208
C	-3.28993	0.29503	0.28379
C	-4.60581	0.80331	0.47113
C	-5.71448	0.07029	-0.00583
C	-5.49475	-1.1244	-0.6475
H	-4.0552	-2.58281	-1.35936
C	-4.73569	2.0419	1.13618
H	-6.71811	0.46425	0.14329
H	-6.34188	-1.69935	-1.01753
C	-3.62249	2.71486	1.57409
C	-2.36124	2.13462	1.35141
H	-5.73411	2.45	1.29071
H	-3.69867	3.67102	2.08416
H	-1.45125	2.63579	1.68209
N	-2.20278	0.97696	0.74117
N	-1.75706	-1.33333	-0.5496
C	-1.38754	-2.48906	-1.1396
O	-2.07506	-3.39558	-1.60794
C	0.1366	-2.64561	-1.17653
H	0.408	-3.50699	-1.8067
H	0.48258	-2.90682	-0.15414
C	0.87869	-1.4583	-1.61605
H	0.30328	-0.58334	-1.9325
C	2.2603	-1.41777	-1.81776
H	2.86693	-2.277	-1.5205
C	2.86804	-0.25978	-2.21876
H	2.22488	0.55868	-2.55057
H	3.34906	0.69133	0.47095
C	4.33073	-0.06396	-2.3256
H	4.64259	-0.01833	-3.37841
H	4.62199	0.89596	-1.87967
H	4.88511	-0.87181	-1.83668
Cu	-0.45011	-0.05807	0.34808
N	2.37709	0.76992	0.18947
N	1.48799	-0.14887	0.67589
C	2.05803	-1.26325	1.20613
O	1.42197	-2.22149	1.61717
O	3.42451	-1.21534	1.2274
C	4.07389	-2.34945	1.81643
C	4.09109	-2.25321	3.32216
H	3.07054	-2.28699	3.71449
H	4.65123	-3.09107	3.75057
H	4.5659	-1.32115	3.6467
C	1.91616	1.93561	-0.35706
O	0.75879	2.16911	-0.63699
O	2.96301	2.74902	-0.60044
C	2.63155	4.01743	-1.19253
C	2.15873	4.9982	-0.14853
H	2.9072	5.11439	0.64203
H	1.98428	5.97883	-0.60326
H	1.21974	4.65804	0.29855
H	1.87068	3.85998	-1.96522
H	3.5599	4.34624	-1.66915
H	3.56155	-3.25968	1.48446
H	5.08615	-2.33817	1.39735
F
Zero-point correction= 0.445981 (Hartree/Particle)
Thermal correction to Energy= 0.489506
Thermal correction to Enthalpy= 0.490656
Thermal correction to Gibbs Free Energy= 0.361386
Sum of electronic and zero-point Energies= -1605.345833
Sum of electronic and thermal Energies= -1605.302307
Sum of electronic and thermal Enthalpies= -1605.301157
Sum of electronic and thermal Free Energies= -1605.430428
SCF Done: E(UM06) = -1607.36913942
C	-4.50832	0.32068	0.17672
C	-3.11994	0.29269	0.08645
C	-2.49304	-0.9801	-0.18309
C	-3.27793	-2.16098	-0.3054
C	-4.68415	-2.07822	-0.19718
C	-5.26769	-0.85368	0.03013
H	-4.98481	1.2774	0.36374
C	-2.59318	-3.37621	-0.52355
H	-5.27893	-2.98473	-0.29176
H	-6.3509	-0.78403	0.11213
C	-1.22229	-3.39562	-0.60575
C	-0.52832	-2.17815	-0.49515
H	-3.17253	-4.29432	-0.61624
H	-0.67407	-4.3214	-0.76054
H	0.56147	-2.14473	-0.55045
N	-1.13359	-1.02039	-0.31264
N	-2.25336	1.34249	0.20859
C	-2.59159	2.65241	0.19809
O	-3.7027	3.16489	0.26358
C	-1.3464	3.54148	-0.02545
H	-1.48894	4.475	0.53251
H	-1.36136	3.80913	-1.09204
C	-0.01833	2.9239	0.31702
H	0.24458	2.90582	1.38136
C	0.94533	2.54632	-0.58379
H	0.74865	2.66365	-1.65165
C	2.37625	2.26428	-0.20056
H	2.47232	2.39476	0.88532
H	4.15371	-0.27405	0.60107
C	3.33556	3.20383	-0.91688
H	3.07961	4.24636	-0.69979
H	4.36796	3.02447	-0.5966
H	3.27168	3.05033	-1.99912
Cu	-0.33752	0.87218	-0.00827
N	3.23562	0.1462	0.6757
N	2.77802	0.84985	-0.41144
C	2.45341	0.1953	-1.5801
O	2.06259	0.76034	-2.57694
O	2.6594	-1.13156	-1.48074
C	2.34626	-1.86631	-2.67759
C	2.69403	-3.30776	-2.42108
H	2.10932	-3.71442	-1.58787
H	2.4818	-3.90866	-3.31064
H	3.75555	-3.41782	-2.17691
C	2.32308	-0.46225	1.50491
O	1.13961	-0.18961	1.54403
O	2.93994	-1.35086	2.2845
C	2.10943	-2.01412	3.25891
C	1.9161	-1.1574	4.48445
H	1.35373	-0.25197	4.23777
H	1.35218	-1.70996	5.24291
H	2.88115	-0.8716	4.91531
H	2.65025	-2.93717	3.48634
H	1.15302	-2.2683	2.7884
H	1.28067	-1.72849	-2.90368
H	2.91458	-1.44177	-3.51321
Pro
Zero-point correction= 0.460303 (Hartree/Particle)
Thermal correction to Energy= 0.500797
Thermal correction to Enthalpy= 0.501947
Thermal correction to Gibbs Free Energy= 0.381806
Sum of electronic and zero-point Energies= -1409.738233
Sum of electronic and thermal Energies= -1409.697739
Sum of electronic and thermal Enthalpies= -1409.696589
Sum of electronic and thermal Free Energies= -1409.816730
SCF Done: E(UM06) = -1410.54561549
C	-3.96184	-0.49005	0.47552
C	-2.8456	-0.32045	-0.31954
C	-2.47193	0.99562	-0.73929
C	-3.2651	2.1035	-0.33975
C	-4.40578	1.89715	0.46949
C	-4.73159	0.62543	0.86405
H	-4.2372	-1.49115	0.78599
C	-2.85634	3.38111	-0.78138
H	-5.0062	2.75434	0.76736
H	-5.60636	0.45799	1.48763
C	-1.7329	3.51078	-1.55519
C	-1.00863	2.34848	-1.88494
H	-3.44488	4.25069	-0.49275
H	-1.39166	4.48027	-1.9055
H	-0.09869	2.42854	-2.48167
N	-1.35709	1.13813	-1.50323
N	-2.02747	-1.35304	-0.76669
C	-2.13612	-2.70022	-0.52699
O	-3.00341	-3.20938	0.15733
C	-1.03606	-3.50784	-1.21024
H	-1.09899	-3.35069	-2.29636
H	-1.25734	-4.5595	-1.00214
C	0.3149	-3.10791	-0.70744
H	0.53013	-3.36707	0.33104
C	1.20846	-2.41321	-1.41001
H	0.97412	-2.13304	-2.44222
C	2.51321	-1.89709	-0.87792
H	3.28997	-2.04813	-1.63896
H	0.48721	0.36975	-0.85903
C	2.97977	-2.54494	0.41506
H	2.27859	-2.37337	1.23717
H	3.10689	-3.62358	0.26954
H	3.94142	-2.11651	0.70979
N	1.24489	0.09889	-0.23544
N	2.39773	-0.41949	-0.76512
C	3.56511	0.31786	-0.70596
O	4.6576	-0.15901	-0.92727
O	3.32478	1.60274	-0.41049
C	4.49056	2.3789	-0.09923
C	4.91215	2.13669	1.32942
H	5.22441	1.09602	1.46242
H	5.7524	2.78563	1.59779
H	4.08104	2.33335	2.0141
C	1.06816	0.19727	1.11769
O	1.89805	-0.06214	1.96036
O	-0.18602	0.62936	1.35437
C	-0.63552	0.49447	2.70833
C	-1.02711	-0.9355	2.9937
H	-1.40132	-1.03512	4.01788
H	-1.814	-1.26885	2.30715
H	-0.15916	-1.59598	2.88611
H	-1.49265	1.17198	2.78502
H	0.15366	0.84026	3.38501
H	5.2895	2.12803	-0.80519
H	4.18281	3.41608	-0.26415
H	-1.24492	-1.03417	-1.32938
